# Supplementary material for: Trans-Resveratrol Supplementation and Endothelial Function during the Fasting and Postprandial Phase: A Randomized Placebo-Controlled Trial in Overweight and Slightly Obese Participants
Source: Nutrients. 2017 Jun 12;9(6):596. doi: 10.3390/nu9060596 (PMC5490575; doi:10.3390/nu9060596)
Supplement: Supplementary file 1 [file nutrients-09-00596-s001.zip]

Archive with 3 entries (3 files):
- Figure S1.pdf
- Table S1.pdf
- Table S2.pdf
